# Supplementary material for: Comprehensive Insights into Ochratoxin A: Occurrence, Analysis, and Control Strategies
Source: Foods. 2024 Apr 12;13(8):1184. doi: 10.3390/foods13081184 (PMC11049263; doi:10.3390/foods13081184)
Supplement: Supplementary file 1 [file foods-13-01184-s001.zip]

Archive with 1 entries (1 files):
- foods-2929972-supplementary.pdf
